# Supplementary material for: The Overexpression of IQGAP1 and β-Catenin Is Associated with Tumor Progression in Hepatocellular Carcinoma In Vitro and In Vivo
Source: PLoS One. 2015 Aug 7;10(8):e0133770. doi: 10.1371/journal.pone.0133770 (PMC4529304; doi:10.1371/journal.pone.0133770)
Supplement: S1 Table — (XLSX) [file pone.0133770.s001.xlsx]

## Sheet: Sheet1
	S1 Table 1. Protein IHC scoring for hepatocellular carcinoma tissues
	Case of number	Age	Gender	Tumor differentiation	IHC scoring of IQGAP1	IHC scoring of beta-catenin
	1	36	M	H	2	6
	2	67	M	H	6	12
	3	43	M	H	12	12
	4	58	M	H	0	0
	5	55	M	H	0	0
	6	40	M	H	12	3
	7	67	M	H	12	9
	8	41	M	H	4	4
	9	51	M	H	3	3
	10	31	M	H	12	9
	11	55	M	L	12	9
	12	46	M	L	9	8
	13	49	F	L	6	3
	14	34	M	H	2	4
	15	52	M	L	9	8
	16	31	M	H	3	2
	17	23	M	H	0	4
	18	54	M	L	6	2
	19	65	M	H	2	2
	20	60	M	L	8	12
	21	53	M	H	9	12
	22	37	M	H	9	6
	23	36	M	L	4	6
	24	53	M	H	6	1
	25	46	F	H	4	1
	26	58	M	H	4	0
	27	25	M	H	3	4
	28	46	M	H	2	4
	29	46	M	H	1	0
	30	62	M	L	12	12
	31	59	M	H	0	0
	32	40	M	H	2	2
	33	74	M	L	12	12
	M: male, F: female; H: high differentiation, L: low differentiation.
