# Supplementary material for: The Overexpression of IQGAP1 and β-Catenin Is Associated with Tumor Progression in Hepatocellular Carcinoma In Vitro and In Vivo
Source: PLoS One. 2015 Aug 7;10(8):e0133770. doi: 10.1371/journal.pone.0133770 (PMC4529304; doi:10.1371/journal.pone.0133770)
Supplement: S2 Table — (XLSX) [file pone.0133770.s002.xlsx]

## Sheet: Sheet1
	S2 Table 2. Protein IHC scoring for para-cancerous liver tissues
	Case of number	Age	Gender	Tumor differentiation	IHC scoring of IQGAP1	IHC scoring of beta-catenin
	1	36	M	H	2	3
	2	67	M	H	2	4
	3	43	M	H	6	4
	4	58	M	H	0	0
	5	55	M	H	0	0
	6	40	M	H	3	2
	7	67	M	H	6	4
	8	41	M	H	2	2
	9	51	M	H	2	0
	10	31	M	H	4	8
	11	55	M	L	8	8
	12	46	M	L	6	6
	13	49	F	L	3	3
	14	34	M	H	1	1
	15	52	M	L	4	4
	16	31	M	H	3	1
	17	23	M	H	0	2
	18	54	M	L	4	2
	19	65	M	H	1	0
	20	60	M	L	4	6
	21	53	M	H	6	4
	22	37	M	H	4	4
	23	36	M	L	3	4
	24	53	M	H	3	1
	25	46	F	H	3	1
	26	58	M	H	2	0
	27	25	M	H	2	2
	28	46	M	H	1	2
	29	46	M	H	0	0
	30	62	M	L	9	9
	31	59	M	H	0	0
	32	40	M	H	1	0
	33	74	M	L	8	8
	M: male, F: female; H: high differentiation, L: low differentiation.
